# Supplementary material for: Identification of a ferroptosis-related gene signature predictive model in colon cancer
Source: World J Surg Oncol. 2021 Apr 29;19:135. doi: 10.1186/s12957-021-02244-z (PMC8086290; doi:10.1186/s12957-021-02244-z)
Supplement: Supplementary file 2 — Additional file 2. The detailed results of GO analysis. [file 12957_2021_2244_MOESM2_ESM.txt]

ONTOLOGY	ID	Description	GeneRatio	BgRatio	pvalue	p.adjust	qvalue	geneID	Count
BP	GO:0043062	extracellular structure organization	14/81	422/18670	3.36934618525929e-09	5.64046236138225e-06	4.99576875719156e-06	COL11A1/FBLN2/SFRP2/POSTN/COL10A1/CYP1B1/SERPINE1/FN1/COMP/APOE/ADAM12/MMP9/ITGAM/COL1A1	14
BP	GO:0030198	extracellular matrix organization	13/81	368/18670	6.1476429006891e-09	5.64046236138225e-06	4.99576875719156e-06	COL11A1/FBLN2/SFRP2/POSTN/COL10A1/CYP1B1/SERPINE1/FN1/COMP/ADAM12/MMP9/ITGAM/COL1A1	13
BP	GO:0070268	cornification	8/81	112/18670	2.91195050204386e-08	1.78114305708349e-05	1.57756195619499e-05	KRT6A/SPRR3/KRT14/KRT17/KRT7/KRT16/KRT5/SPRR1B	8
BP	GO:0043588	skin development	12/81	419/18670	2.43799565708377e-07	0.000111843050768718	9.90596130141407e-05	KRT6A/SPRR3/PLAAT4/KRT14/KRT17/WNT10A/COMP/KRT7/KRT16/KRT5/COL1A1/SPRR1B	12
BP	GO:0030199	collagen fibril organization	5/81	54/18670	3.63154464330541e-06	0.00133277688409309	0.00118044314300285	COL11A1/SFRP2/CYP1B1/COMP/COL1A1	5
BP	GO:0008544	epidermis development	11/81	464/18670	5.02212636668116e-06	0.00150545128331058	0.00133338120259947	KRT6A/CST6/SPRR3/PLAAT4/KRT14/KRT17/WNT10A/KRT7/KRT16/KRT5/SPRR1B	11
BP	GO:0031424	keratinization	8/81	224/18670	5.74286593088503e-06	0.00150545128331058	0.00133338120259947	KRT6A/SPRR3/KRT14/KRT17/KRT7/KRT16/KRT5/SPRR1B	8
BP	GO:0030216	keratinocyte differentiation	9/81	305/18670	6.85559519537998e-06	0.00157250214794028	0.00139276828706141	KRT6A/SPRR3/PLAAT4/KRT14/KRT17/KRT7/KRT16/KRT5/SPRR1B	9
BP	GO:0019730	antimicrobial humoral response	6/81	122/18670	1.49674347960733e-05	0.00305169365008827	0.00270289114913885	S100A8/KRT6A/JCHAIN/DEFA6/SLC11A1/DEFA5	6
BP	GO:0009913	epidermal cell differentiation	9/81	358/18670	2.45304241339344e-05	0.00450133282857696	0.00398683945924155	KRT6A/SPRR3/PLAAT4/KRT14/KRT17/KRT7/KRT16/KRT5/SPRR1B	9
BP	GO:0045766	positive regulation of angiogenesis	7/81	204/18670	2.94369727235106e-05	0.00491062226796746	0.00434934793158856	MIR210/SFRP2/CYP1B1/SPHK1/SERPINE1/ANGPTL4/ADAM12	7
BP	GO:0050727	regulation of inflammatory response	10/81	485/18670	4.59759728795389e-05	0.00703049251949616	0.00622692123912352	S100A8/C4BPA/CCL18/DNASE1L3/SPHK1/SERPINE1/GBP5/APOE/FABP4/MMP9	10
BP	GO:1904018	positive regulation of vasculature development	7/81	230/18670	6.303657528305e-05	0.00889785504956899	0.00788084795441533	MIR210/SFRP2/CYP1B1/SPHK1/SERPINE1/ANGPTL4/ADAM12	7
BP	GO:0042742	defense response to bacterium	8/81	330/18670	9.17657759298626e-05	0.0120278713450927	0.0106531096267449	S100A8/KRT6A/JCHAIN/VGF/SERPINE1/DEFA6/SLC11A1/DEFA5	8
BP	GO:0006959	humoral immune response	8/81	356/18670	0.000154733874390585	0.0189291106337815	0.0167655510216886	S100A8/C4BPA/KRT6A/TREM1/JCHAIN/DEFA6/SLC11A1/DEFA5	8
BP	GO:0010812	negative regulation of cell-substrate adhesion	4/81	68/18670	0.000216814848900781	0.0248659529833084	0.0220238241251846	POSTN/SERPINE1/COL1A1/CDKN2A	4
BP	GO:0045765	regulation of angiogenesis	8/81	383/18670	0.000254213386875003	0.0274400920538606	0.0243037442312696	MIR210/SFRP2/CYP1B1/SPHK1/SERPINE1/ANGPTL4/THBS2/ADAM12	8
BP	GO:0050900	leukocyte migration	9/81	499/18670	0.000306514445265057	0.0312474448367433	0.0276759241806578	S100A8/TREM1/JCHAIN/CCL18/SERPINE1/FN1/ITGAM/COL1A1/OLR1	9
BP	GO:0010810	regulation of cell-substrate adhesion	6/81	215/18670	0.000344037231513901	0.0332267536751584	0.0294290019644024	FBLN2/POSTN/SERPINE1/FN1/COL1A1/CDKN2A	6
BP	GO:1901342	regulation of vasculature development	8/81	422/18670	0.000485442365135631	0.0428787480140713	0.0379777925906933	MIR210/SFRP2/CYP1B1/SPHK1/SERPINE1/ANGPTL4/THBS2/ADAM12	8
BP	GO:0097242	amyloid-beta clearance	3/81	36/18670	0.000506610816906104	0.0428787480140713	0.0379777925906933	MARCO/APOE/ITGAM	3
BP	GO:0000302	response to reactive oxygen species	6/81	232/18670	0.000515066816980757	0.0428787480140713	0.0379777925906933	CYP1B1/SPHK1/FOSL1/APOE/MMP9/COL1A1	6
BP	GO:0050729	positive regulation of inflammatory response	5/81	153/18670	0.000537444797996534	0.0428787480140713	0.0379777925906933	S100A8/CCL18/SERPINE1/GBP5/FABP4	5
BP	GO:0050829	defense response to Gram-negative bacterium	4/81	88/18670	0.000581383373137069	0.0444516037377717	0.0393708740405103	SERPINE1/DEFA6/SLC11A1/DEFA5	4
BP	GO:0050832	defense response to fungus	3/81	40/18670	0.000692329063326031	0.0506093270484893	0.0448247818516377	S100A8/DEFA6/DEFA5	3
BP	GO:0010955	negative regulation of protein processing	3/81	41/18670	0.000744660397988671	0.0506093270484893	0.0448247818516377	C4BPA/SERPINE1/GAS1	3
BP	GO:1903318	negative regulation of protein maturation	3/81	41/18670	0.000744660397988671	0.0506093270484893	0.0448247818516377	C4BPA/SERPINE1/GAS1	3
BP	GO:0001906	cell killing	5/81	168/18670	0.000820472805116743	0.0517771219627207	0.0458591001350585	KRT6A/DNASE1L3/DEFA6/DEFA5/ITGAM	5
BP	GO:0030307	positive regulation of cell growth	5/81	169/18670	0.000842645754434267	0.0517771219627207	0.0458591001350585	S100A8/SFRP2/SPHK1/KRT17/FN1	5
BP	GO:0001953	negative regulation of cell-matrix adhesion	3/81	43/18670	0.000856728051547602	0.0517771219627207	0.0458591001350585	POSTN/SERPINE1/CDKN2A	3
BP	GO:0035987	endodermal cell differentiation	3/81	45/18670	0.000978965895606622	0.0517771219627207	0.0458591001350585	COL11A1/FN1/MMP9	3
BP	GO:1900271	regulation of long-term synaptic potentiation	3/81	45/18670	0.000978965895606622	0.0517771219627207	0.0458591001350585	CALB2/CALB1/APOE	3
BP	GO:0033629	negative regulation of cell adhesion mediated by integrin	2/81	11/18670	0.000996881285338178	0.0517771219627207	0.0458591001350585	CYP1B1/SERPINE1	2
BP	GO:0051673	membrane disruption in other organism	2/81	11/18670	0.000996881285338178	0.0517771219627207	0.0458591001350585	DEFA6/DEFA5	2
BP	GO:0045861	negative regulation of proteolysis	7/81	363/18670	0.00100391291895493	0.0517771219627207	0.0458591001350585	C4BPA/SFRP2/CST6/SPINK4/SERPINE1/MMP9/GAS1	7
BP	GO:0019731	antibacterial humoral response	3/81	46/18670	0.00104400736382597	0.0517771219627207	0.0458591001350585	JCHAIN/DEFA6/DEFA5	3
BP	GO:0033628	regulation of cell adhesion mediated by integrin	3/81	46/18670	0.00104400736382597	0.0517771219627207	0.0458591001350585	SFRP2/CYP1B1/SERPINE1	3
BP	GO:0016049	cell growth	8/81	484/18670	0.00118164105537911	0.0547239289206912	0.0484690929319072	S100A8/SFRP2/POSTN/SPHK1/KRT17/FN1/APOE/CDKN2A	8
BP	GO:0002063	chondrocyte development	3/81	48/18670	0.0011821468504002	0.0547239289206912	0.0484690929319072	COL11A1/SFRP2/COMP	3
BP	GO:0031581	hemidesmosome assembly	2/81	12/18670	0.0011928921835573	0.0547239289206912	0.0484690929319072	KRT14/KRT5	2
CC	GO:0062023	collagen-containing extracellular matrix	13/85	406/19717	1.90743832294298e-08	2.47966981982587e-06	2.04798640989667e-06	S100A8/COL11A1/FBLN2/SFRP2/POSTN/COL10A1/SERPINE1/FN1/COMP/THBS2/APOE/MMP9/COL1A1	13
CC	GO:0045111	intermediate filament cytoskeleton	7/85	251/19717	0.000105691551181426	0.00686995082679267	0.00567396748447654	S100A8/KRT6A/KRT14/KRT17/KRT7/KRT16/KRT5	7
CC	GO:0005882	intermediate filament	6/85	214/19717	0.000326629283038758	0.0106224104688493	0.00877316492164069	KRT6A/KRT14/KRT17/KRT7/KRT16/KRT5	6
CC	GO:0005788	endoplasmic reticulum lumen	7/85	309/19717	0.000376684493282643	0.0106224104688493	0.00877316492164069	COL11A1/COL10A1/VGF/FSTL3/FN1/APOE/COL1A1	7
CC	GO:0072562	blood microparticle	5/85	147/19717	0.000437091830359813	0.0106224104688493	0.00877316492164069	C4BPA/JCHAIN/ANGPTL4/FN1/APOE	5
CC	GO:0005581	collagen trimer	4/85	87/19717	0.000545328251777258	0.0106224104688493	0.00877316492164069	MARCO/COL11A1/COL10A1/COL1A1	4
CC	GO:0060205	cytoplasmic vesicle lumen	7/85	338/19717	0.00064240020786052	0.0106224104688493	0.00877316492164069	S100A8/HK3/PCSK1/SERPINE1/FN1/APOE/DEFA5	7
CC	GO:0031983	vesicle lumen	7/85	339/19717	0.000653686798083032	0.0106224104688493	0.00877316492164069	S100A8/HK3/PCSK1/SERPINE1/FN1/APOE/DEFA5	7
CC	GO:0045095	keratin filament	4/85	95/19717	0.000759843866368168	0.0109755225142069	0.00906480401983078	KRT6A/KRT14/KRT7/KRT5	4
CC	GO:0005583	fibrillar collagen trimer	2/85	11/19717	0.000984984529135954	0.0116407262534249	0.00961420305950883	COL11A1/COL1A1	2
CC	GO:0098643	banded collagen fibril	2/85	11/19717	0.000984984529135954	0.0116407262534249	0.00961420305950883	COL11A1/COL1A1	2
CC	GO:0034774	secretory granule lumen	6/85	321/19717	0.00264533600873178	0.0278068404008563	0.0229659734484805	S100A8/HK3/PCSK1/SERPINE1/FN1/DEFA5	6
CC	GO:0001533	cornified envelope	3/85	65/19717	0.00278556465261006	0.0278068404008563	0.0229659734484805	CST6/SPRR3/SPRR1B	3
CC	GO:0098644	complex of collagen trimers	2/85	19/19717	0.00299458281239991	0.0278068404008563	0.0229659734484805	COL11A1/COL1A1	2
CC	GO:0070821	tertiary granule membrane	3/85	73/19717	0.00386955875914846	0.03353617591262	0.02769789427601	SLC11A1/ITGAM/OLR1	3
CC	GO:0070820	tertiary granule	4/85	164/19717	0.00554093625776401	0.0450201070943326	0.0371825985718374	SLC11A1/MMP9/ITGAM/OLR1	4
CC	GO:0031091	platelet alpha granule	3/85	91/19717	0.00715044758756476	0.0546798933166717	0.0451607216056722	SERPINE1/FN1/THBS2	3
MF	GO:0005201	extracellular matrix structural constituent	8/81	163/17697	7.92763752719532e-07	0.000179164608114614	0.000156883774222392	COL11A1/FBLN2/POSTN/COL10A1/FN1/COMP/THBS2/COL1A1	8
MF	GO:0005539	glycosaminoglycan binding	7/81	229/17697	8.55075394163175e-05	0.0070398310794035	0.00616436070297093	COL11A1/JCHAIN/POSTN/FN1/COMP/THBS2/APOE	7
MF	GO:0005200	structural constituent of cytoskeleton	5/81	102/17697	0.000104346615521812	0.0070398310794035	0.00616436070297093	KRT6A/KRT14/KRT17/KRT16/KRT5	5
MF	GO:0008201	heparin binding	6/81	169/17697	0.000124598780166434	0.0070398310794035	0.00616436070297093	COL11A1/POSTN/FN1/COMP/THBS2/APOE	6
MF	GO:0001968	fibronectin binding	3/81	27/17697	0.000249606174586667	0.0112821990913174	0.00987914964679863	SFRP2/FSTL3/IGFBP6	3
MF	GO:0002020	protease binding	5/81	128/17697	0.000302121788291521	0.011379920692314	0.00996471863136948	CD70/SERPINE1/FN1/COMP/COL1A1	5
MF	GO:0043394	proteoglycan binding	3/81	36/17697	0.000591491320004669	0.0190967197601508	0.0167218598738162	FN1/COMP/APOE	3
MF	GO:0004252	serine-type endopeptidase activity	5/81	160/17697	0.000836080177694058	0.0218135994761046	0.0191008695924903	KLK10/KLK6/PCSK1/KLK8/MMP9	5
MF	GO:0030020	extracellular matrix structural constituent conferring tensile strength	3/81	41/17697	0.000868683164977617	0.0218135994761046	0.0191008695924903	COL11A1/COL10A1/COL1A1	3
MF	GO:1901681	sulfur compound binding	6/81	250/17697	0.00100316505534222	0.0226715302507341	0.0198521084636144	COL11A1/POSTN/FN1/COMP/THBS2/APOE	6
MF	GO:0008236	serine-type peptidase activity	5/81	182/17697	0.00148400535586955	0.0304895645842288	0.0266978953974617	KLK10/KLK6/PCSK1/KLK8/MMP9	5
MF	GO:0017171	serine hydrolase activity	5/81	186/17697	0.00163307219052367	0.0307561929215292	0.0269313659489869	KLK10/KLK6/PCSK1/KLK8/MMP9	5
MF	GO:0036041	long-chain fatty acid binding	2/81	14/17697	0.00181691874835404	0.0315864336252318	0.0276583582745393	S100A8/FABP4	2
MF	GO:0043395	heparan sulfate proteoglycan binding	2/81	16/17697	0.00238175480701128	0.0384483275988963	0.033666910053994	COMP/APOE	2
MF	GO:0061134	peptidase regulator activity	5/81	219/17697	0.00331502559395363	0.0476533116414244	0.041727166225374	SFRP2/CST6/SPINK4/SERPINE1/FN1	5
MF	GO:0004175	endopeptidase activity	7/81	427/17697	0.00339836848574841	0.0476533116414244	0.041727166225374	KLK10/KLK6/PCSK1/KLK8/UCHL1/ADAM12/MMP9	7
MF	GO:0005518	collagen binding	3/81	67/17697	0.00358454114116909	0.0476533116414244	0.041727166225374	FN1/COMP/MMP9	3
MF	GO:0008483	transaminase activity	2/81	21/17697	0.00410673731114907	0.051562368462205	0.0451500944149722	BCAT1/GFPT2	2
