# Supplementary material for: Identification of a ferroptosis-related gene signature predictive model in colon cancer
Source: World J Surg Oncol. 2021 Apr 29;19:135. doi: 10.1186/s12957-021-02244-z (PMC8086290; doi:10.1186/s12957-021-02244-z)
Supplement: Supplementary file 3 — Additional file 3. The detailed results of GSEA. [file 12957_2021_2244_MOESM3_ESM.txt]

NAME	GS<br> follow link to MSigDB	GS DETAILS	SIZE	ES	NES	NOM p-val	FDR q-val	FWER p-val	RANK AT MAX	LEADING EDGE
KEGG_FATTY_ACID_METABOLISM	KEGG_FATTY_ACID_METABOLISM	Details ...	33	0.7050572	1.9911574	0.006147541	0.06507132	0.052	2166	tags=58%, list=15%, signal=68%
KEGG_PEROXISOME	KEGG_PEROXISOME	Details ...	72	0.5863274	1.9884597	0	0.033899974	0.055	1408	tags=43%, list=10%, signal=48%
KEGG_VALINE_LEUCINE_AND_ISOLEUCINE_DEGRADATION	KEGG_VALINE_LEUCINE_AND_ISOLEUCINE_DEGRADATION	Details ...	42	0.6647162	1.8999602	0.006060606	0.07043942	0.138	2166	tags=60%, list=15%, signal=70%
KEGG_PROPANOATE_METABOLISM	KEGG_PROPANOATE_METABOLISM	Details ...	28	0.6753779	1.8930109	0.008385744	0.058995992	0.148	2717	tags=57%, list=19%, signal=71%
KEGG_DRUG_METABOLISM_CYTOCHROME_P450	KEGG_DRUG_METABOLISM_CYTOCHROME_P450	Details ...	31	0.6359694	1.8521273	0.005988024	0.073952496	0.208	1695	tags=45%, list=12%, signal=51%
KEGG_BUTANOATE_METABOLISM	KEGG_BUTANOATE_METABOLISM	Details ...	26	0.6390846	1.7073771	0.027196653	0.2093285	0.47	3882	tags=69%, list=28%, signal=96%
KEGG_OTHER_GLYCAN_DEGRADATION	KEGG_OTHER_GLYCAN_DEGRADATION	Details ...	15	0.6477668	1.7013866	0.016453382	0.188861	0.487	154	tags=27%, list=1%, signal=27%
KEGG_CITRATE_CYCLE_TCA_CYCLE	KEGG_CITRATE_CYCLE_TCA_CYCLE	Details ...	28	0.6210386	1.6543815	0.044660196	0.23051192	0.593	651	tags=36%, list=5%, signal=37%
KEGG_METABOLISM_OF_XENOBIOTICS_BY_CYTOCHROME_P450	KEGG_METABOLISM_OF_XENOBIOTICS_BY_CYTOCHROME_P450	Details ...	32	0.5476214	1.617404	0.030181086	0.25962833	0.661	1695	tags=38%, list=12%, signal=43%
KEGG_ALZHEIMERS_DISEASE	KEGG_ALZHEIMERS_DISEASE	Details ...	140	0.46510577	1.5895412	0.062111802	0.27904713	0.725	2741	tags=44%, list=20%, signal=55%
KEGG_BETA_ALANINE_METABOLISM	KEGG_BETA_ALANINE_METABOLISM	Details ...	16	0.54970974	1.5492318	0.050813008	0.326645	0.793	2056	tags=44%, list=15%, signal=51%
KEGG_RETINOL_METABOLISM	KEGG_RETINOL_METABOLISM	Details ...	23	0.5559151	1.526324	0.06591337	0.34353414	0.827	4994	tags=74%, list=36%, signal=115%
KEGG_PROTEIN_EXPORT	KEGG_PROTEIN_EXPORT	Details ...	24	0.5788252	1.5184637	0.07531381	0.33046538	0.835	4485	tags=71%, list=32%, signal=104%
KEGG_GLYCOSYLPHOSPHATIDYLINOSITOL_GPI_ANCHOR_BIOSYNTHESIS	KEGG_GLYCOSYLPHOSPHATIDYLINOSITOL_GPI_ANCHOR_BIOSYNTHESIS	Details ...	23	0.52359164	1.5094506	0.06666667	0.3213579	0.848	2710	tags=57%, list=19%, signal=70%
KEGG_OXIDATIVE_PHOSPHORYLATION	KEGG_OXIDATIVE_PHOSPHORYLATION	Details ...	117	0.51961344	1.4995428	0.14226805	0.31655437	0.86	2944	tags=46%, list=21%, signal=58%
KEGG_HISTIDINE_METABOLISM	KEGG_HISTIDINE_METABOLISM	Details ...	21	0.48984265	1.4917396	0.084	0.30914396	0.869	4093	tags=52%, list=29%, signal=74%
KEGG_HUNTINGTONS_DISEASE	KEGG_HUNTINGTONS_DISEASE	Details ...	154	0.42932963	1.4860524	0.10309278	0.29959863	0.883	2944	tags=43%, list=21%, signal=54%
KEGG_VASOPRESSIN_REGULATED_WATER_REABSORPTION	KEGG_VASOPRESSIN_REGULATED_WATER_REABSORPTION	Details ...	35	0.41944402	1.469235	0.06331471	0.3096933	0.903	1632	tags=31%, list=12%, signal=35%
KEGG_PARKINSONS_DISEASE	KEGG_PARKINSONS_DISEASE	Details ...	112	0.5083569	1.466427	0.1375	0.29737306	0.904	2944	tags=47%, list=21%, signal=59%
KEGG_NICOTINATE_AND_NICOTINAMIDE_METABOLISM	KEGG_NICOTINATE_AND_NICOTINAMIDE_METABOLISM	Details ...	18	0.47289303	1.4576062	0.044145875	0.29522192	0.91	1533	tags=28%, list=11%, signal=31%
KEGG_N_GLYCAN_BIOSYNTHESIS	KEGG_N_GLYCAN_BIOSYNTHESIS		42	0.412052	1.3983321	0.105367795	0.37230715	0.956	2691	tags=36%, list=19%, signal=44%
KEGG_BIOSYNTHESIS_OF_UNSATURATED_FATTY_ACIDS	KEGG_BIOSYNTHESIS_OF_UNSATURATED_FATTY_ACIDS		20	0.46725914	1.3781052	0.125	0.38879588	0.964	1797	tags=30%, list=13%, signal=34%
KEGG_SELENOAMINO_ACID_METABOLISM	KEGG_SELENOAMINO_ACID_METABOLISM		24	0.41808647	1.335801	0.12774451	0.44226637	0.98	4093	tags=50%, list=29%, signal=71%
KEGG_PYRUVATE_METABOLISM	KEGG_PYRUVATE_METABOLISM		35	0.43095103	1.3290699	0.17916666	0.4357756	0.982	2056	tags=31%, list=15%, signal=37%
KEGG_UBIQUITIN_MEDIATED_PROTEOLYSIS	KEGG_UBIQUITIN_MEDIATED_PROTEOLYSIS		128	0.31636572	1.2438467	0.1750503	0.5766637	0.994	2522	tags=32%, list=18%, signal=39%
KEGG_PPAR_SIGNALING_PATHWAY	KEGG_PPAR_SIGNALING_PATHWAY		50	0.3357102	1.2416538	0.16860466	0.5587879	0.994	1687	tags=24%, list=12%, signal=27%
KEGG_AMINOACYL_TRNA_BIOSYNTHESIS	KEGG_AMINOACYL_TRNA_BIOSYNTHESIS		40	0.42387456	1.2189395	0.2752475	0.5826545	0.996	3369	tags=55%, list=24%, signal=72%
KEGG_PORPHYRIN_AND_CHLOROPHYLL_METABOLISM	KEGG_PORPHYRIN_AND_CHLOROPHYLL_METABOLISM		25	0.40991357	1.2109832	0.25095785	0.57598853	0.998	1886	tags=32%, list=13%, signal=37%
KEGG_ALANINE_ASPARTATE_AND_GLUTAMATE_METABOLISM	KEGG_ALANINE_ASPARTATE_AND_GLUTAMATE_METABOLISM		24	0.37808335	1.2065235	0.23091976	0.56477433	0.998	1707	tags=33%, list=12%, signal=38%
KEGG_O_GLYCAN_BIOSYNTHESIS	KEGG_O_GLYCAN_BIOSYNTHESIS		20	0.44683722	1.200516	0.27920792	0.5575741	0.999	4033	tags=60%, list=29%, signal=84%
KEGG_CARDIAC_MUSCLE_CONTRACTION	KEGG_CARDIAC_MUSCLE_CONTRACTION		41	0.40913317	1.1990443	0.2889813	0.54277796	0.999	3862	tags=49%, list=28%, signal=67%
KEGG_TRYPTOPHAN_METABOLISM	KEGG_TRYPTOPHAN_METABOLISM		28	0.39105487	1.1940641	0.24159664	0.5348665	0.999	3882	tags=54%, list=28%, signal=74%
KEGG_BASAL_TRANSCRIPTION_FACTORS	KEGG_BASAL_TRANSCRIPTION_FACTORS		28	0.3855786	1.1709927	0.29471543	0.56027085	0.999	4222	tags=50%, list=30%, signal=71%
KEGG_REGULATION_OF_AUTOPHAGY	KEGG_REGULATION_OF_AUTOPHAGY		18	0.38493764	1.1575675	0.27626458	0.5687182	0.999	809	tags=28%, list=6%, signal=29%
KEGG_RIBOSOME	KEGG_RIBOSOME		85	0.48967227	1.1439645	0.38396624	0.57635856	0.999	4642	tags=59%, list=33%, signal=88%
KEGG_OOCYTE_MEIOSIS	KEGG_OOCYTE_MEIOSIS		84	0.32058087	1.1339593	0.31632653	0.5781574	0.999	2945	tags=35%, list=21%, signal=43%
KEGG_AMINO_SUGAR_AND_NUCLEOTIDE_SUGAR_METABOLISM	KEGG_AMINO_SUGAR_AND_NUCLEOTIDE_SUGAR_METABOLISM		41	0.34110263	1.1186565	0.33268103	0.5910055	0.999	2181	tags=37%, list=16%, signal=43%
KEGG_PURINE_METABOLISM	KEGG_PURINE_METABOLISM		121	0.26812202	1.1035792	0.30416667	0.60269636	1	4368	tags=45%, list=31%, signal=64%
KEGG_ETHER_LIPID_METABOLISM	KEGG_ETHER_LIPID_METABOLISM		22	0.33755434	1.0683125	0.36820924	0.6512722	1	1916	tags=23%, list=14%, signal=26%
KEGG_STEROID_HORMONE_BIOSYNTHESIS	KEGG_STEROID_HORMONE_BIOSYNTHESIS		20	0.34879926	1.0437127	0.41425818	0.6775832	1	2307	tags=35%, list=17%, signal=42%
KEGG_RNA_DEGRADATION	KEGG_RNA_DEGRADATION		56	0.3143401	1.0418082	0.42915812	0.66436416	1	4438	tags=52%, list=32%, signal=76%
KEGG_DRUG_METABOLISM_OTHER_ENZYMES	KEGG_DRUG_METABOLISM_OTHER_ENZYMES		28	0.32763457	1.0336612	0.39130434	0.6644239	1	2418	tags=32%, list=17%, signal=39%
KEGG_AMYOTROPHIC_LATERAL_SCLEROSIS_ALS	KEGG_AMYOTROPHIC_LATERAL_SCLEROSIS_ALS		37	0.289329	1.03319	0.3863179	0.64994353	1	1404	tags=22%, list=10%, signal=24%
KEGG_TYROSINE_METABOLISM	KEGG_TYROSINE_METABOLISM		26	0.32814446	1.0323982	0.38683128	0.63651425	1	3464	tags=38%, list=25%, signal=51%
KEGG_LONG_TERM_POTENTIATION	KEGG_LONG_TERM_POTENTIATION		45	0.2950004	1.0132203	0.44378698	0.656161	1	2781	tags=33%, list=20%, signal=41%
KEGG_STARCH_AND_SUCROSE_METABOLISM	KEGG_STARCH_AND_SUCROSE_METABOLISM		26	0.33776444	1.0019587	0.4709193	0.66260463	1	2186	tags=31%, list=16%, signal=36%
KEGG_CYSTEINE_AND_METHIONINE_METABOLISM	KEGG_CYSTEINE_AND_METHIONINE_METABOLISM		25	0.30805048	0.97984076	0.47945204	0.6863856	1	2982	tags=36%, list=21%, signal=46%
KEGG_GLYCOSAMINOGLYCAN_DEGRADATION	KEGG_GLYCOSAMINOGLYCAN_DEGRADATION		16	0.36547092	0.9605134	0.49612403	0.7057512	1	154	tags=13%, list=1%, signal=13%
KEGG_GLUTATHIONE_METABOLISM	KEGG_GLUTATHIONE_METABOLISM		41	0.29891273	0.9593197	0.48478702	0.6932009	1	1563	tags=22%, list=11%, signal=25%
KEGG_THYROID_CANCER	KEGG_THYROID_CANCER		26	0.28195155	0.9479234	0.5169173	0.69884676	1	1006	tags=15%, list=7%, signal=17%
KEGG_GNRH_SIGNALING_PATHWAY	KEGG_GNRH_SIGNALING_PATHWAY		67	0.2574434	0.9469063	0.5209125	0.6866314	1	1492	tags=22%, list=11%, signal=25%
KEGG_GLYCOSPHINGOLIPID_BIOSYNTHESIS_LACTO_AND_NEOLACTO_SERIES	KEGG_GLYCOSPHINGOLIPID_BIOSYNTHESIS_LACTO_AND_NEOLACTO_SERIES		17	0.3498245	0.9410323	0.5282651	0.6841954	1	4578	tags=59%, list=33%, signal=87%
KEGG_ALDOSTERONE_REGULATED_SODIUM_REABSORPTION	KEGG_ALDOSTERONE_REGULATED_SODIUM_REABSORPTION		25	0.30928367	0.93352485	0.5230461	0.68352157	1	3078	tags=40%, list=22%, signal=51%
KEGG_LYSINE_DEGRADATION	KEGG_LYSINE_DEGRADATION		41	0.27701035	0.9305786	0.5248509	0.67545813	1	2663	tags=32%, list=19%, signal=39%
KEGG_OLFACTORY_TRANSDUCTION	KEGG_OLFACTORY_TRANSDUCTION		15	0.32343662	0.92265177	0.5846774	0.67620766	1	2815	tags=33%, list=20%, signal=42%
KEGG_SNARE_INTERACTIONS_IN_VESICULAR_TRANSPORT	KEGG_SNARE_INTERACTIONS_IN_VESICULAR_TRANSPORT		36	0.26218593	0.91908365	0.5655577	0.6693592	1	2263	tags=31%, list=16%, signal=36%
KEGG_SPHINGOLIPID_METABOLISM	KEGG_SPHINGOLIPID_METABOLISM		35	0.265481	0.87105787	0.64705884	0.7342185	1	1534	tags=14%, list=11%, signal=16%
KEGG_NUCLEOTIDE_EXCISION_REPAIR	KEGG_NUCLEOTIDE_EXCISION_REPAIR		39	0.26876706	0.8336809	0.6227545	0.78339565	1	4818	tags=51%, list=34%, signal=78%
KEGG_COLORECTAL_CANCER	KEGG_COLORECTAL_CANCER		55	0.22250272	0.827996	0.688588	0.7795686	1	2906	tags=29%, list=21%, signal=37%
KEGG_MISMATCH_REPAIR	KEGG_MISMATCH_REPAIR		22	0.30947605	0.81263447	0.65384614	0.79104006	1	1713	tags=23%, list=12%, signal=26%
KEGG_ONE_CARBON_POOL_BY_FOLATE	KEGG_ONE_CARBON_POOL_BY_FOLATE		16	0.30910525	0.811966	0.6646586	0.77893806	1	4115	tags=44%, list=29%, signal=62%
KEGG_ERBB_SIGNALING_PATHWAY	KEGG_ERBB_SIGNALING_PATHWAY		67	0.2218061	0.80138487	0.7246094	0.78277254	1	2906	tags=25%, list=21%, signal=32%
KEGG_ARGININE_AND_PROLINE_METABOLISM	KEGG_ARGININE_AND_PROLINE_METABOLISM		44	0.2420579	0.7947891	0.74012476	0.7812126	1	5277	tags=50%, list=38%, signal=80%
KEGG_APOPTOSIS	KEGG_APOPTOSIS		75	0.20656209	0.7743153	0.7533207	0.7996791	1	2675	tags=25%, list=19%, signal=31%
KEGG_GALACTOSE_METABOLISM	KEGG_GALACTOSE_METABOLISM		20	0.2709247	0.76669735	0.75868726	0.7989737	1	1873	tags=25%, list=13%, signal=29%
KEGG_PYRIMIDINE_METABOLISM	KEGG_PYRIMIDINE_METABOLISM		86	0.21130063	0.7661704	0.75670105	0.78760535	1	3829	tags=35%, list=27%, signal=48%
KEGG_STEROID_BIOSYNTHESIS	KEGG_STEROID_BIOSYNTHESIS		16	0.3117153	0.75933576	0.686	0.7850192	1	2361	tags=25%, list=17%, signal=30%
KEGG_SPLICEOSOME	KEGG_SPLICEOSOME		123	0.22183222	0.73575646	0.71398747	0.807009	1	3094	tags=29%, list=22%, signal=37%
KEGG_VIBRIO_CHOLERAE_INFECTION	KEGG_VIBRIO_CHOLERAE_INFECTION		45	0.15910846	0.5831562	0.976834	0.95712113	1	2141	tags=16%, list=15%, signal=18%
KEGG_RNA_POLYMERASE	KEGG_RNA_POLYMERASE		26	0.18553713	0.54821134	0.95168066	0.9655499	1	3829	tags=31%, list=27%, signal=42%
KEGG_GLYCINE_SERINE_AND_THREONINE_METABOLISM	KEGG_GLYCINE_SERINE_AND_THREONINE_METABOLISM		20	0.17451537	0.5248457	0.9778672	0.9636306	1	5116	tags=45%, list=37%, signal=71%
